# Supplementary material for: Centrosomal Localization of the Psoriasis Candidate Gene Product, CCHCR1, Supports a Role in Cytoskeletal Organization
Source: PLoS One. 2012 Nov 26;7(11):e49920. doi: 10.1371/journal.pone.0049920 (PMC3506594; doi:10.1371/journal.pone.0049920)
Supplement: Table S1 — Expression of CCHCR1 transcript variants 1 and 3 in various human tissues and cell lines. Transcripts did not show major differences in their expression; both were detectable in all tissues and cells studied. Here shown band intensities of RT-PCR samples run on agarose gel: from low (+) to high, (+++++). (XLS) [file pone.0049920.s008.xls]

## Sheet: Sheet1
Expression of CCHCR1 transcript variants 1 and 3 in various human tissues and cell lines. Transcripts did not show major differences in their expression; both were detectable in all tissues and cells studied. Here shown band intensities of RT-PCR samples run on agarose gel: from low (+) to high, (+++++).
	Transcript 1	Transcript 3
Human Adult Heart	++	++
Human Adult Brain	++	+
Human Adult Placenta	+	+
Human Adult Lung	++	++
Human Adult Skeletal Muscle	+	++
Human Adult Kidney	++++	++
Human Adult Pancreas	+++++	++++
Human Adult Liver	+++	++
Human Adult Spleen	+	++
Human Adult Thymus	+	+
Human Adult Prostate	++++	++
Human Adult Ovary	++	+
Human Adult Small Intestine	++	+
Human Adult Colon	++	++
Human Adult Leucosyte	++	+
Human Adult Skin	+	++
Human Adult Testis	+++++	+++
Human Fetal Brain	+	+
Human Fetal Lung	+	+
Human Fetal Liver	++	++
Human Fetal Kidney	++	++
Human Fetal Heart	++	++
Human Fetal Spleen	++	+
Human Fetal Thymus	+++	++
Human Fetal Skeletal Muscle	++	+
Breast Carcinoma	+	+
Colon Adenocarcinoma	+	++
Lung Carcinoma	+	++
Prostate Adenocarcinoma	++++	+
HaCaT	++	++
NHEK	+++	++
Abbreviations: NHEK, Normal Human Epidermal Keratinocyte
